# Supplementary material for: Acceptability and Satisfaction of Eat My ABCs: A Mindful Eating Program for Preschoolers in Low-Income Families
Source: Nutrients. 2026 Mar 30;18(7):1103. doi: 10.3390/nu18071103 (PMC13074814; doi:10.3390/nu18071103)
Supplement: Supplementary file 1 [file nutrients-18-01103-s001.zip]

Archive with 1 entries (1 files):
- nutrients-4173753-supplementary.pdf
